# Supplementary material for: Microwave-Assisted Preparation of Hierarchical Porous Carbon Aerogels Derived from Food Wastes for Supercapacitors
Source: Nanomaterials (Basel). 2025 Mar 2;15(5):387. doi: 10.3390/nano15050387 (PMC11901680; doi:10.3390/nano15050387)
Supplement: Supplementary file 1 [file nanomaterials-15-00387-s001.zip]

Archive with 1 entries (1 files):
- nanomaterials-3424489-supplementary.pdf
